# Supplementary material for: Depletion of Endothelial-Derived 2-AG Reduces Blood-Endothelial Barrier Integrity via Alteration of VE-Cadherin and the Phospho-Proteome
Source: Int J Mol Sci. 2023 Dec 30;25(1):531. doi: 10.3390/ijms25010531 (PMC10778805; doi:10.3390/ijms25010531)
Supplement: Supplementary file 1 [file ijms-25-00531-s001.zip]

Archive with 1 entries (1 files):
- ijms-2794446-supplementary.pptx
